# Supplementary material for: LEGO-Lipophosphonoxins: A Novel Approach in Designing Membrane Targeting Antimicrobials
Source: J Med Chem. 2022 Jul 15;65(14):10045–78. doi: 10.1021/acs.jmedchem.2c00684 (PMC9580004; doi:10.1021/acs.jmedchem.2c00684)
Supplement: Supplementary file 1 — jm2c00684_si_001.csv [file jm2c00684_si_001.csv]

Column1	Column2	Column3	Column4	Column5	Column6	Column7	Column8	Column9	Column10	Column11	Column12	Column13	Column14	Column15
Compound	SMILE	Escherichia coli ATCC 25922 = CCM 3954	Pseudomonas aeruginosa ATCC 27853 = CCM 3955	Enterococcus faecalis ATCC 29212 = CCM 4224	Staphylococcus aureus ATCC 29213 = CCM 4223	Staphylococcus epidermidis CCM 7221	Staphylococcus aureus 4591	Enterococcus faecium 419/ANA	Escherichia coli CE5556	Pseudomonas aeruginosa R	Escherichia coli ATCC 25922 +4% BSA	Staphylococcus aureus ATCC 29213 + 4% BSA		HC50 ± SD
10a	O=P(OCC)(OCCCCCCCCCCCCCC)CCN(CCCN)CCCN.Cl.Cl.Cl	4	4	4	4	nd	nd	nd	nd	nd	>128	>128		12.2±0.8
10b	O=P(OCC)(OCCCCCCCCCCCCCCC)CCN(CCCN)CCCN.Cl.Cl.Cl	1	2	2	2	nd	nd	nd	nd	nd	>128	>128		6.9±0.4
10c	O=P(OCC)(OCCCCCCCCCCCCCCCC)CCN(CCCN)CCCN.Cl.Cl.Cl	2	4	2	2	nd	nd	nd	nd	nd	>128	128		9.4±0.3
10d	O=P(OCCCCCC)(CCN(CCCN)CCCN)OCCC1=C(C=CC=C2)C2=CC=C1.Cl.Cl.Cl	>128	64	64	64	nd	nd	nd	nd	nd	>128	>128		>100
10e	O=P(OCCCCCCCC)(CCN(CCCN)CCCN)OCCOCC1=CC=CC=C1.Cl.Cl.Cl	>128	>128	128	128	nd	nd	nd	nd	nd	>128	>128		>100
10f	O=P(OCCCCCCCCC)(CCN(CCCN)CCCN)OCCOCC1=CC=C(OC)C=C1.Cl.Cl.Cl	32	16	16	16	nd	nd	nd	nd	nd	>128	128		55.0±2.4
10g	O=P(OCCCCCCCCC)(CCN(CCCN)CCCN)OCCC1=C(C=CC=C2)C2=CC=C1.Cl.Cl.Cl	4	4	2	2	nd	nd	nd	nd	nd	64	64		12.8±0.1
10h	O=P(OCCCCCCCCC)(CCN(CCCN)CCCN)OCCOCC1=CC=CC=C1.Cl.Cl.Cl	64	64	32	32	nd	nd	nd	nd	nd	>128	>128		79.8±8.4
10i	O=P(OCCCCCCCCC)(CCN(CCCN)CCCN)OCCC1=CC=C(Cl)C=C1.Cl.Cl.Cl	2	8	2	2	nd	nd	nd	nd	nd	64	64		17.3±2.2
10j	O=P(OCCCCCCCCC)(CCN(CCCN)CCCN)OCCC1=CC=C(N)C=C1.Cl.Cl.Cl.Cl	128	128	128	64	nd	nd	nd	nd	nd	>128	>128		>100
10k	O=P(OCCCCCCCCC)(CCN(CCCN)CCCN)OCCC1=CC=CC=C1.Cl.Cl.Cl	32	16	32	16	nd	nd	nd	nd	nd	nd	nd		58.7±5.6
10l	O=P(OCCCCCCCCC)(CCN(CCCN)CCCN)OCCC1=CC=C([N+]([O-])=O)C=C1.Cl.Cl.Cl	16	8	16	8	nd	nd	nd	nd	nd	128	64		50.0±4.3
10m	O=P(OCCCCCCCCCCCC)(OCCCCCCCCCCCC)CCN(CCCN)CCCN.Cl.Cl.Cl	100	100	25	100	nd	nd	nd	nd	nd	nd	nd		11.3±0.5
10n	O=P(OCCC1=CNC2=C1C=CC=C2)(OCCCCCCCCCCCC)CCN(CCCN)CCCN.Cl.Cl.Cl.Cl	4	8	4	2	nd	nd	nd	nd	nd	nd	nd		12.1±0.3
10o	O=P(OCCC1=CNC2=C1C=CC=C2)(OCCCCCCCCCCCCCC)CCN(CCCN)CCCN.Cl.Cl.Cl.Cl	2	2	4	2	nd	nd	nd	nd	nd	nd	nd		12.4±0.9
14	O=P(OCC1CCCC1)(CCN(CCCN)CCCN)OCCCOP(OCC2CCCC2)(CCN(CCCN)CCCN)=O.Cl.Cl.Cl.Cl.Cl.Cl	>128	>128	>128	>128	>128	>128	>128	>128	>128	>128	>128		>1000
15	CCC/C=C\CCOP(OCCCOP(CCN(CCCN)CCCN)(OCC/C=C\CCC)=O)(CCN(CCCN)CCCN)=O.Cl.Cl.Cl.Cl.Cl.Cl	>128	128	>128	64	8	32	>128	>128	128	>128	64		>200
16	O=P(OCCC/C=C\CC)(CCN(CCCN)CCCN)OCCCOP(OCCC/C=C\CC)(CCN(CCCN)CCCN)=O.Cl.Cl.Cl.Cl.Cl.Cl	>128	>128	>128	128	32	64	>128	>128	>128	>128	>128		>200
17	O=P(OCCCOP(CCN(CCCN)CCCN)(OCCCCCCCC)=O)(CCN(CCCN)CCCN)OCCCCCCCC.Cl.Cl.Cl.Cl.Cl.Cl	2	16	8	2	2	2	64	4	8	4	2		>500
18	O=P(OCC/C=C\CCCC)(CCN(CCCN)CCCN)OCCCOP(CCN(CCCN)CCCN)(OCC/C=C\CCCC)=O.Cl.Cl.Cl.Cl.Cl.Cl	128	64	128	16	8	16	>128	128	128	128	32		>200
19	O=P(OCC/C=C\CCCCC)(CCN(CCCN)CCCN)OCCCOP(OCC/C=C\CCCCC)(CCN(CCCN)CCCN)=O.Cl.Cl.Cl.Cl.Cl.Cl	2	8	8	2	2	2	64	4	4	4	4		>500
20	O=P(OCCCOP(CCN(CCCN)CCCN)(OCCCCCCCCCC)=O)(OCCCCCCCCCC)CCN(CCCN)CCCN.Cl.Cl.Cl.Cl.Cl.Cl	1	2	1	1	1	1	4	1	2	4	1		31.6±0.1
21	O=P(OCCC/C=C\CCCCC)(CCN(CCCN)CCCN)OCCCOP(OCCC/C=C\CCCCC)(CCN(CCCN)CCCN)=O.Cl.Cl.Cl.Cl.Cl.Cl	1	2	2	1	1	1	8	1	2	2	2		271±7
22	O=P(OCC12CC3CC(C2)CC(C3)C1)(CCN(CCCN)CCCN)OCCCOP(OCC45CC6CC(C5)CC(C6)C4)(CCN(CCCN)CCCN)=O.Cl.Cl.Cl.Cl.Cl.Cl	8	64	8	4	2	4	64	16	16	8	4		>500
23	O=P(OCCC12CC3CC(C2)CC(C3)C1)(CCN(CCCN)CCCN)OCCCOP(OCCC45CC6CC(C5)CC(C6)C4)(CCN(CCCN)CCCN)=O.Cl.Cl.Cl.Cl.Cl.Cl	2	16	2	1	2	1	32	2	4	1	2		196±12
24	O=P(OCCCCCCC)(CCN(CCCN)CCCN)OCCCCOP(OCCCCCCC)(CCN(CCCN)CCCN)=O.Cl.Cl.Cl.Cl.Cl.Cl	8	128	64	4	2	4	>128	64	128	32	8		>200
25	O=P(CCN(CCCN)CCCN)(OCCCCCCCC)OCCCCOP(OCCCCCCCC)(CCN(CCCN)CCCN)=O.Cl.Cl.Cl.Cl.Cl.Cl	2	4	4	2	1	2	64	2	4	1	2		263±64
26	CCC/C=C\CCOP(OCCCCCOP(CCN(CCCN)CCCN)(OCC/C=C\CCC)=O)(CCN(CCCN)CCCN)=O.Cl.Cl.Cl.Cl.Cl.Cl	128	>128	>128	32	128	32	>128	>128	>128	128	64		>250
27	O=P(CCN(CCCN)CCCN)(OCCC/C=C\CC)OCCCCCOP(OCCC/C=C\CC)(CCN(CCCN)CCCN)=O.Cl.Cl.Cl.Cl.Cl.Cl	128	>128	>128	16	8	32	>128	>128	>128	>128	64		121 ± 8
28	O=P(OCC/C=C\CCCC)(CCN(CCCN)CCCN)OCCCCCOP(CCN(CCCN)CCCN)(OCC/C=C\CCCC)=O.Cl.Cl.Cl.Cl.Cl.Cl	8	32	32	2	0.5	2	128	4	32	4	8		70±2
29	O=P(OCC/C=C\CCCCC)(CCN(CCCN)CCCN)OCCCCCOP(OCC/C=C\CCCCC)(CCN(CCCN)CCCN)=O.Cl.Cl.Cl.Cl.Cl.Cl	2	4	4	1	1	1	32	1	4	1	2		>500
30	O=P(OCC/C=C\CCCCC)(CCN(CCCNC(N)=N)CCCNC(N)=N)OCCCCCOP(OCC/C=C\CCCCC)(CCN(CCCNC(N)=N)CCCNC(N)=N)=O.Cl.Cl.Cl.Cl.Cl.Cl	1	8	4	1	1	1	8	1	8	1	1		121 ± 8
31	O=P(OCC12CC3CC(C2)CC(C3)C1)(CCN(CCCN)CCCN)OCCCCCOP(OCC45CC6CC(C5)CC(C6)C4)(CCN(CCCN)CCCN)=O.Cl.Cl.Cl.Cl.Cl.Cl	2	32	4	2	2	2	64	4	8	2	2		415±36
32	O=P(OCCCCCOP(OCC1(C2)CC3CC2CC(C3)C1)(CCN(CCCNC(N)=N)CCCNC(N)=N)=O)(OCC45CC(CC6C5)CC(C6)C4)CCN(CCCNC(N)=N)CCCNC(N)=N.Cl.Cl.Cl.Cl.Cl.Cl	1	8	4	1	0.5	1	8	1	8	2	0.5		259±23
33	O=P(OCCCCCCOP(CCN(CCCN)CCCN)(OCCCCCC)=O)(OCCCCCC)CCN(CCCN)CCCN.Cl.Cl.Cl.Cl.Cl.Cl	32	>128	128	8	4	16	>128	128	>128	64	16		634±70
34	NCCCN(CCP(OCCCCCCOP(CCN(CCCN)CCCN)(OCC1CCCC1)=O)(OCC2CCCC2)=O)CCCN.Cl.Cl.Cl.Cl.Cl.Cl	>128	>128	>128	128	64	128	>128	>128	>128	>128	>128		>1000
35	CCC/C=C\CCOP(OCCCCCCOP(CCN(CCCN)CCCN)(OCC/C=C\CCC)=O)(CCN(CCCN)CCCN)=O.Cl.Cl.Cl.Cl.Cl.Cl	16	128	128	4	1	4	>128	32	128	32	16		>200
36	CCC/C=C\CCOP(OCCCCCCOP(CCN(CCCNC(N)=N)CCCNC(N)=N)(OCC/C=C\CCC)=O)(CCN(CCCNC(N)=N)CCCNC(N)=N)=O.Cl.Cl.Cl.Cl.Cl.Cl	2	64	64	2	2	2	>128	2	64	2	2		>500
37	O=P(CCN(CCCN)CCCN)(OCCC/C=C\CC)OCCCCCCOP(OCCC/C=C\CC)(CCN(CCCN)CCCN)=O.Cl.Cl.Cl.Cl.Cl.Cl	64	>128	>128	8	4	16	>128	64	>128	128	16		>200
38	O=P(OCCCCCCOP(CCN(CCCN)CCCN)(OCCCCCCCC)=O)(OCCCCCCCC)CCN(CCCN)CCCN.Cl.Cl.Cl.Cl.Cl.Cl	0.5	2	1	0.5	0.5	1	8	1	2	0.5	1		162±33.2
39	O=P(CCN(CCN)CCN)(OCCCCCCCC)OCCCCCCOP(OCCCCCCCC)(CCN(CCN)CCN)=O.Cl.Cl.Cl.Cl.Cl.Cl	1	2	1	0.5	0.5	0.5	4	1	2	1	0.5		79±7
40	O=P(CCN(CCCN)CCCN)(OCCCC1CCCCC1)OCCCCCCOP(CCN(CCCN)CCCN)(OCCCC2CCCCC2)=O.Cl.Cl.Cl.Cl.Cl.Cl	1	4	2	1	0.5	1	16	1	4	0.5	1		183±5
41	O=P(OCC/C=C\CCCC)(CCN(CCCN)CCCN)OCCCCCCOP(CCN(CCCN)CCCN)(OCC/C=C\CCCC)=O.Cl.Cl.Cl.Cl.Cl.Cl	2	16	16	1	0.5	1	64	2	16	4	4		34.8±0.2
42	O=P(OCC/C=C\CCCC)(CCN(CCCNC(N)=N)CCCNC(N)=N)OCCCCCCOP(CCN(CCCNC(N)=N)CCCNC(N)=N)(OCC/C=C\CCCC)=O.Cl.Cl.Cl.Cl.Cl.Cl	4	16	8	1	1	1	32	2	16	0.5	0.2		169±15
43	CCCC/C=C\CCOP(OCCCCCCOP(CCN(CCN)CCN)(OCC/C=C\CCCC)=O)(CCN(CCN)CCN)=O.Cl.Cl.Cl.Cl.Cl.Cl	1	16	4	1	0.5	1	32	2	8	2	2		254±56
44	O=P(OCCC1=CC=CC=C1)(CCN(CCCN)CCCN)OCCCCCCOP(OCCC2=CC=CC=C2)(CCN(CCCN)CCCN)=O.Cl.Cl.Cl.Cl.Cl.Cl	>128	>128	>128	64	64	64	>128	>128	>128	>128	>128		>200
45	O=P(OCCC1=CC=CC=C1)(CCN(CCN)CCN)OCCCCCCOP(OCCC2=CC=CC=C2)(CCN(CCN)CCN)=O.Cl.Cl.Cl.Cl.Cl.Cl	>128	>128	>128	32	16	64	>128	>128	>128	>128	128		>200
46	O=P(CCN(CCCN)CCCN)(OCC/C=C\CCCCC)OCCCCCCOP(CCN(CCCN)CCCN)(OCC/C=C\CCCCC)=O.Cl.Cl.Cl.Cl.Cl.Cl	1	2	2	0.5	0.5	1	8	1	2	0.5	2		262±47
47	O=P(CCN(CCCN)CCCN)(OCCCCCCCCCC)OCCCCCCOP(CCN(CCCN)CCCN)(OCCCCCCCCCC)=O.Cl.Cl.Cl.Cl.Cl.Cl	1	1	1	1	0.5	0.5	1	1	2	1	0.2		16 ± 2
48	O=P(OCCC/C=C\CCCCC)(CCN(CCCN)CCCN)OCCCCCCOP(OCCC/C=C\CCCCC)(CCN(CCCN)CCCN)=O.Cl.Cl.Cl.Cl.Cl.Cl	1	2	1	0.5	0.5	0.5	2	1	2	1	1		43 ± 16
49	O=P(OCCC12CC3CC(C2)CC(C3)C1)(CCN(CCCN)CCCN)OCCCCCCOP(OCCC45CC6CC(C5)CC(C6)C4)(CCN(CCCN)CCCN)=O.Cl.Cl.Cl.Cl.Cl.Cl	0.5	1	1	0.5	0.5	0.5	2	1	2	1	0.2		72.2±5.4
50	O=P(OCCCC(F)(F)F)(CCN(CCCN)CCCN)OCCCCCCCOP(OCCCC(F)(F)F)(CCN(CCCN)CCCN)=O.Cl.Cl.Cl.Cl.Cl.Cl	>128	>128	>128	>128	128	>128	>128	>128	>128	>128	>128		>200
51	O=P(OCCCC(F)(F)F)(CCN(CCCNC(N)=N)CCCNC(N)=N)OCCCCCCCOP(OCCCC(F)(F)F)(CCN(CCCNC(N)=N)CCCNC(N)=N)=O.Cl.Cl.Cl.Cl.Cl.Cl	128	>128	>128	8	8	8	>128	128	>128	128	16		>200
52	O=P(OCCCCCCC)(CCN(CCCN)CCCN)OCCCCCCCOP(OCCCCCCC)(CCN(CCCN)CCCN)=O.Cl.Cl.Cl.Cl.Cl.Cl	1	16	4	1	0.5	1	64	2	8	1	1		287±13
53	CCC/C=C\CCOP(OCCCCCCCOP(CCN(CCCN)CCCN)(OCC/C=C\CCC)=O)(CCN(CCCN)CCCN)=O.Cl.Cl.Cl.Cl.Cl.Cl	8	128	64	4	2	4	128	16	128	64	8		>200
54	CCC/C=C\CCOP(OCCCCCCCOP(CCN(CCN)CCN)(OCC/C=C\CCC)=O)(CCN(CCN)CCN)=O.Cl.Cl.Cl.Cl.Cl.Cl	4	32	16	2	0.5	1	128	32	32	16	4		>500
55	O=P(OCC(C)C)(CCN(CCCN)CCCN)OCCCCCCCCOP(OCC(C)C)(CCN(CCCN)CCCN)=O.Cl.Cl.Cl.Cl.Cl.Cl	>128	>128	>128	>128	32	>128	>128	>128	>128	>128	>128		>1000
56	O=P(CCN(CCCN)CCCN)(OCCCC)OCCCCCCCCOP(OCCCC)(CCN(CCCN)CCCN)=O.Cl.Cl.Cl.Cl.Cl.Cl	>128	>128	>128	>128	64	>128	>128	>128	>128	>128	>128		>100
57	O=P(CCN(CCCN)CCCN)(OCCCCC)OCCCCCCCCOP(OCCCCC)(CCN(CCCN)CCCN)=O.Cl.Cl.Cl.Cl.Cl.Cl	128	>128	>128	16	4	8	>128	>128	128	>128	32		>100
58	O=P(CCN(CCN)CCN)(OCCCCC)OCCCCCCCCOP(OCCCCC)(CCN(CCN)CCN)=O.Cl.Cl.Cl.Cl.Cl.Cl	>128	>128	>128	8	2	8	>128	>128	>128	>128	8		>200
59	O=P(CCN(CCCN)CCCN)(OCCCCCC)OCCCCCCCCOP(OCCCCCC)(CCN(CCCN)CCCN)=O.Cl.Cl.Cl.Cl.Cl.Cl	2	16	16	1	0.5	2	>128	8	64	8	2		>500.
60	O=P(OCCCCCC)(CCN(CCCNC(N)=N)CCCNC(N)=N)OCCCCCCCCOP(OCCCCCC)(CCN(CCCNC(N)=N)CCCNC(N)=N)=O.Cl.Cl.Cl.Cl.Cl.Cl	1	8	8	0.5	0.5	0.5	16	0.5	8	2	0.5		139±5
61	O=P(CCN(CCN)CCN)(OCCCCCC)OCCCCCCCCOP(OCCCCCC)(CCN(CCN)CCN)=O.Cl.Cl.Cl.Cl.Cl.Cl	16	32	16	2	2	2	128	64	64	16	1		231±54
62	CCC/C=C\CCOP(OCCCCCCCCOP(CCN(CCCN)CCCN)(OCC/C=C\CCC)=O)(CCN(CCCN)CCCN)=O.Cl.Cl.Cl.Cl.Cl.Cl	8	128	64	8	2	4	>128	16	128	64	8		>200
63	O=P(CCN(CCCN)CCCN)(OCCCCCCCC)OCCCCCCCCOP(OCCCCCCCC)(CCN(CCCN)CCCN)=O.Cl.Cl.Cl.Cl.Cl.Cl	1	2	1	0.5	0.5	0.5	4	1	2	0.5	0.25		68.5±8.4
64	O=P(CCN(CCN)CCN)(OCCCCCCCC)OCCCCCCCCOP(OCCCCCCCC)(CCN(CCN)CCN)=O.Cl.Cl.Cl.Cl.Cl.Cl	1	1	1	0.5	0.2	0.5	2	1	1	0.5	0.2		19±7
65	O=P(OCCC1=CC=CC=C1)(CCN(CCCN)CCCN)OCCCCCCCCOP(OCCC2=CC=CC=C2)(CCN(CCCN)CCCN)=O.Cl.Cl.Cl.Cl.Cl.Cl	64	128	128	16	8	16	128	128	128	128	32		>200
66	O=P(OCC(C)C)(CCN(CCCN)CCCN)OCCCCCCCCCCOP(OCC(C)C)(CCN(CCCN)CCCN)=O.Cl.Cl.Cl.Cl.Cl.Cl	128	128	64	32	8	16	128	128	64	>128	16		>500
67	O=P(CCN(CCCN)CCCN)(OCCCC)OCCCCCCCCCCOP(OCCCC)(CCN(CCCN)CCCN)=O.Cl.Cl.Cl.Cl.Cl.Cl	>128	>128	128	16	4	8	>128	>128	>128	>128	16		>500
68	O=P(CCN(CCN)CCN)(OCCCC)OCCCCCCCCCCOP(OCCCC)(CCN(CCN)CCN)=O.Cl.Cl.Cl.Cl.Cl.Cl	>128	64	64	64	64	128	128	>128	128	>128	>128		55.0±2.4
69	O=P(CCN(CCCN)CCCN)(OCCCCC)OCCCCCCCCCCOP(OCCCCC)(CCN(CCCN)CCCN)=O.Cl.Cl.Cl.Cl.Cl.Cl	64	16	32	2	1	2	128	128	8	>128	8		159±0
70	O=P(CCN(CCCN)CCCN)(OCCCCCC)OCCCCCCCCCCOP(OCCCCCC)(CCN(CCCN)CCCN)=O.Cl.Cl.Cl.Cl.Cl.Cl	2	4	4	0.5	0.5	1	32	8	8	1	0.5		74.5±4.2
71	O=P(OCCCCCCCCCCOP(CCN(CCCN)CCCN)(OCCCCCCCC)=O)(OCCCCCCCC)CCN(CCCN)CCCN.Cl.Cl.Cl.Cl.Cl.Cl	0.5	1	0.5	0.5	0.5	0.5	1	1	1	0.5	0.125		6.4±1.1
72	O=P(OCCC1=CC=CC=C1)(CCN(CCCN)CCCN)OCCCCCCCCCCOP(OCCC2=CC=CC=C2)(CCN(CCCN)CCCN)=O.Cl.Cl.Cl.Cl.Cl.Cl	16	64	32	2	1	2	128	64	64	32	4		>500
73	O=P(OCCCCCCCCCCOP(CCN(CCCN)CCCN)(OCCCCCCCCCC)=O)(OCCCCCCCCCC)CCN(CCCN)CCCN.Cl.Cl.Cl.Cl.Cl.Cl	2	4	2	2	1	1	2	2	4	16	1		5.2±0.4
74	O=P(OCC(C)C)(CCN(CCCN)CCCN)OCCCCCCCCCCCCOP(OCC(C)C)(CCN(CCCN)CCCN)=O.Cl.Cl.Cl.Cl.Cl.Cl	>128	32	32	4	1	4	128	>128	16	>128	16		170±11
75	O=P(CCN(CCCN)CCCN)(OCCCC)OCCCCCCCCCCCCOP(OCCCC)(CCN(CCCN)CCCN)=O.Cl.Cl.Cl.Cl.Cl.Cl	128	32	32	4	1	4	>128	>128	16	128	16		>500
76	O=P(CCN(CCCN)CCCN)(OCCCCC)OCCCCCCCCCCCCOP(OCCCCC)(CCN(CCCN)CCCN)=O.Cl.Cl.Cl.Cl.Cl.Cl	16	4	2	1	0.5	1	16	32	4	16	8		443.5±34.6
77	O=P(OCCCCCCCCCCCCOP(CCN(CCCN)CCCN)(OCCCCCC)=O)(OCCCCCC)CCN(CCCN)CCCN.Cl.Cl.Cl.Cl.Cl.Cl	1	2	0.5	0.25	0.125	0.5	2	2	2	0.5	0.5		63.1±11.0
78	O=P(OCCCCCCCCCCCCOP(CCN(CCCN)CCCN)(OCCCCCCCC)=O)(OCCCCCCCC)CCN(CCCN)CCCN.Cl.Cl.Cl.Cl.Cl.Cl	1	2	1	1	0.5	1	1	1	2	1	0.25		4.0±0.5
79	O=P(CCN(CCCN)CCCN)(OCCCCC)OCCCCCCCCCCCCOP(OCCCCC)(CCN(CCCN)CCCN)=O.Cl.Cl.Cl.Cl.Cl.Cl	4	8	4	1	0.5	4	32	16	8	8	2		358.0±14.1
80	O=P(OCC(C)C)(CCN(CCCN)CCCN)OCCCCCCCCCCCCCCOP(OCC(C)C)(CCN(CCCN)CCCN)=O.Cl.Cl.Cl.Cl.Cl.Cl	16	4	4	2	0.5	4	16	16	8	32	32		164.7±2.5
81	O=P(CCN(CCCN)CCCN)(OCCCC)OCCCCCCCCCCCCCCOP(OCCCC)(CCN(CCCN)CCCN)=O.Cl.Cl.Cl.Cl.Cl.Cl	16	4	4	2	0.5	2	16	32	4	32	32		348.5±60.1
82	O=P(CCN(CCCN)CCCN)(OCCCCC)OCCCCCCCCCCCCCCOP(OCCCCC)(CCN(CCCN)CCCN)=O.Cl.Cl.Cl.Cl.Cl.Cl	2	4	1	1	0.5	1	2	2	2	16	32		56.4±0.5
83	O=P(CCN(CCCN)CCCN)(OCCCCCC)OCCCCCCCCCCCCCCOP(OCCCCCC)(CCN(CCCN)CCCN)=O.Cl.Cl.Cl.Cl.Cl.Cl	1	2	1	0.5	0.5	1	2	1	4	4	2		10.6±0.1
